# Supplementary material for: Patients Are Using Dietary Supplement for the Treatment of Their Diseases without Consultation with Their Physicians and Pharmacists
Source: Pharmacy (Basel). 2023 Nov 17;11(6):179. doi: 10.3390/pharmacy11060179 (PMC10661250; doi:10.3390/pharmacy11060179)
Supplement: Supplementary file 1 [file pharmacy-11-00179-s001.zip]

Archive with 1 entries (1 files):
- pharmacy-2708046-SI.pdf
